# Supplementary material for: Genome-wide data suggest a revision in management of the Caspian Sea trout Salmo caspius
Source: PLoS One. 2023 Jul 20;18(7):e0287777. doi: 10.1371/journal.pone.0287777 (PMC10358921; doi:10.1371/journal.pone.0287777)
Supplement: S1 Table — (TXT) [file pone.0287777.s001.txt]

Individual	Missing proportion
GFS01	0.297
GFS02	0.507
GFS03	0.258
GFS04	0.276
GFS05	0.124
GFS06	0.234
GFS07	0.162
GFS08	0.211
GFS09	0.286
GFS10	0.485
GFS11	0.489
GFS12	0.192
GFS13	0.197
GFS14	0.188
GFS15	0.168
GFS16	0.256
GFS17	0.293
GFS18	0.220
GFS19	0.266
GFS20	0.227
GFS21	0.217
GFS22	0.555
GFS23	0.401
GFS25	0.198
GFS26	0.101
GFS27	0.240
GFS28	0.270
GFS29	0.463
GFS30	0.449
GFS31	0.462
GFS32	0.189
